# Supplementary material for: In Vitro Synergistic Effects of Antibiotic Combinations Against Multidrug-Resistant Streptococcus suis from Diseased Pigs
Source: Antibiotics (Basel). 2026 Jan 29;15(2):136. doi: 10.3390/antibiotics15020136 (PMC12937455; doi:10.3390/antibiotics15020136)
Supplement: Supplementary file 1 [file antibiotics-15-00136-s001.zip]

Archive with 6 entries (6 files):
- Supplementary Fig. S1_Chumpol W_24OCT2025_SY.tif
- Supplementary Table S1_Chumpol W_24OCT2025_SY.xlsx
- Supplementary Table S2_Chumpol W_24OCT2025_SY.xlsx
- Supplementary Table S3_Chumpol W_24OCT2025_SY.xlsx
- Supplementary Table S4_Chumpol W_24OCT2025_SY.xlsx
- Supplementary Table S5_Chumpol W_25JAN2026.xlsx
