# Supplementary material for: In Vitro Synergistic Effects of Antibiotic Combinations Against Multidrug-Resistant Streptococcus suis from Diseased Pigs
Source: Antibiotics (Basel). 2026 Jan 29;15(2):136. doi: 10.3390/antibiotics15020136 (PMC12937455; doi:10.3390/antibiotics15020136)
Supplement: Supplementary file 1 [file antibiotics-15-00136-s001.zip › Supplementary Table S1_Chumpol W_24OCT2025_SY.xlsx]

## Sheet:  Table S1
Supplementary data
Table S1. Combination MICs and FICI values of penicillin (PEN) plus protein synthesis inhibitors gentamicin (GEN), neomycin (NEO), tylosin (TYL), and tilmicosin (TMS) against multidrug-resistant (MDR) S. suis isolates, determined from microbroth dilution checkerboard tests.
ID stock (n=19)	MIC in mono (µg/mL)		Susceptibility interpretations		MIC in PEN-GEN combo (µg/mL)		SFIC	SFIC interpretations	MIC fold change (mono/combo)
	PEN	GEN	PEN	GEN	PEN	GEN			PEN	GEN
SS 394	4	32	R	R	0.125	8	0.28125	Synergistic	32	4
SS 228	2	2048	R	R	0.25	512	0.375	Synergistic	8	4
SS 494	0.5	1024	I	R	0.015	256	0.28	Synergistic	33.3333	4
SS 478	1	8	R	I	0.03	2	0.28	Synergistic	33.3333	4
SS 348	1	1024	R	R	0.03	512	0.53	Partial synergism	33.3333	2
SS 515	1	512	R	R	0.06	512	1.06	Indifference	16.6667	1
SS 507	1	2	R	S	0.125	0.25	0.25	Synergistic	8	8
SS 309	1	4	R	S	0.06	1	0.31	Synergistic	16.6667	4
SS 342	0.5	1	I	S	0.03	0.25	0.31	Synergistic	16.6667	4
SS 382	4	4	R	S	0.06	2	0.515	Partial synergism	66.6667	2
SS 174	1	2	R	S	0.25	1	0.75	Partial synergism	4	2
SS 386	0.25	1024	S	R	0.02	256	0.33	Synergistic	12.5	4
SS 299	0.25	1024	S	R	0.06	128	0.365	Synergistic	4.16667	8
SS 500	0.125	1024	S	R	0.03	128	0.365	Synergistic	4.16667	8
SS 548	0.06	8	S	I	0.002	4	0.533333	Partial synergism	30	2
SS 508	0.25	16	S	R	0.015	8	0.56	Partial synergism	16.6667	2
SS 520	0.125	512	S	R	0.01	256	0.58	Partial synergism	12.5	2
SS 489	0.06	512	S	R	0.01	256	0.666667	Partial synergism	6	2
SS 418	0.25	8	S	I	0.125	4	1	Indifference	2	2
ID stock (n=22)	MIC in mono (µg/mL)		Susceptibility interpretations		MIC in PEN-NEO combo (µg/mL)		SFIC	SFIC interpretations	MIC fold change (mono/combo)
	PEN	NEO	PEN	NEO	PEN	NEO			PEN	NEO
SS 494	0.5	512	I	R	0.125	64	0.375	Synergistic	4	8
SS 174	2	32	R	R	0.5	16	0.75	Partial synergism	4	2
SS 228	2	1024	R	R	0.25	512	0.625	Partial synergism	8	2
SS 508	0.5	32	I	R	0.125	16	0.75	Partial synergism	4	2
SS 342	1	2	R	S	0.125	0.25	0.25	Synergistic	8	8
SS 507	2	4	R	S	0.125	0.5	0.1875	Synergistic	16	8
SS 515	2	8	R	S	0.5	1	0.375	Synergistic	4	8
SS 309	2	4	R	S	0.5	2	0.75	Partial synergism	4	2
SS 394	4	1	R	S	1	0.5	0.75	Partial synergism	4	2
SS 544	32	4	R	S	8	2	0.75	Partial synergism	4	2
SS 348	0.5	4	I	S	0.03	2	0.56	Partial synergism	16.6667	2
SS 382	8	8	R	S	4	4	1	Indifference	2	2
SS 395	2	4	R	S	0.03	4	1.015	Indifference	66.6667	1
SS 478	1	16	R	S	1/0.06	1/16	1.06	Indifference	1/17	16/1
SS 518	2	4	R	S	1	2	1	Indifference	2	2
SS 374	0.25	512	S	R	0.03	64	0.245	Synergistic	8.33333	8
SS 393	0.06	512	S	R	0.01	128	0.416667	Synergistic	6	4
SS 520	0.125	256	S	R	0.01	64	0.33	Synergistic	12.5	4
SS 503	0.25	64	S	R	0.015	64	1.06	Partial synergism	16.6667	1
SS 500	0.25	128	S	R	0.01	64	0.54	Partial synergism	25	2
SS 418	0.25	32	S	R	0.015	32	1.06	Indifference	16.6667	1
SS 522	0.125	512	S	R	0.06	256	0.98	Indifference	2.08333	2
ID stock (n=23)	MIC in mono (µg/mL)		Susceptibility interpretations		MIC in PEN-TYL combo (µg/mL)		SFIC	SFIC interpretations	MIC fold change (mono/combo)
	PEN	TYL	PEN	TYL	PEN	TYL			PEN	TYL
SS 508	0.5	1024	I	R	0.125	256	0.5	Synergistic	4	4
SS 309	1	256	R	R	0.5	16	0.5625	Partial synergism	2	16
SS 342	1	1024	R	R	0.5	128	0.625	Partial synergism	2	8
SS 494	0.5	512	I	R	0.125	256	0.75	Partial synergism	4	2
SS 174	2	1024	R	R	2	32	1.03125	Indifference	1	32
SS 228	1	512	R	R	0.25	512	1.25	Indifference	4	1
SS 382	4	512	R	R	4	32	1.0625	Indifference	1	16
SS 395	1	1024	R	R	1/0.03	32/1024	1.03	Indifference	1/33	32/1
SS 507	1	512	R	R	1/0.06	16/512	1.03/1.06	Indifference	1/17	32/1
SS 515	1	1024	R	R	1	32	1.03125	Indifference	1	32
SS 518	2	1024	R	R	2	1024	2	Indifference	1	1
SS 584	4	512	R	R	4	32	1.0625	Indifference	1	16
SS 348	0.5	256	I	R	0.5	16	1.0625	Indifference	1	16
SS 478	0.5	512	I	R	0.06/0.5	512/16	1.12/1.03	Indifference	8/1	1/32
SS 544	16	0.25	R	S	8	0.125	1	Indifference	2	2
SS 500	0.125	512	S	R	0.06	64	0.605	Partial synergism	2.08333	8
SS 374	0.25	1024	S	R	0.125	512	1	Indifference	2	2
SS 386	0.25	1024	S	R	0.125	1024	1.5	Indifference	2	1
SS 393	0.06	1024	S	R	0.06	1024	2	Indifference	1	1
SS 418	0.125	1024	S	R	0.125	32	1.03125	Indifference	1	32
SS 503	0.25	1024	S	R	0.25	32	1.03125	Indifference	1	32
SS 520	0.06	512	S	R	0.06/0.01	16/512	1.03/1.17	Indifference	1/6	32/1
SS 522	0.125	1024	S	R	0.125	32	1.03125	Indifference	1	32
ID stock (n=14)	MIC in mono (µg/mL)		Susceptibility interpretations		MIC in PEN-TMS combo (µg/mL)		SFIC	SFIC interpretations	MIC fold change (mono/combo)
	PEN	TMS	PEN	TMS	PEN	TMS			PEN	TMS
SS 494	0.5	1024	I	R	0.25	256	0.75	Partial synergism	2	4
SS 174	4	512	R	R	2	256	1	Indifference	2	2
SS 228	1	1024	R	R	0.5	512	1	Indifference	2	2
SS 348	1	1024	R	R	0.01/1	1024/32	1.01/1.03	Indifference	100/1	1/32
SS 382	8	512	R	R	8	32	1.0625	Indifference	1	16
SS 395	2	1024	R	R	0.03/2	1024/32	1.02/10.3	Indifference	67/1	1/32
SS 478	1	512	R	R	0.06/1	512/16	1.06	Indifference	17/1	1/32
SS 518	4	1024	R	R	0.06	1024	1.015	Indifference	66.6667	1
SS 584	4	16	R	R	0.125/4	16/0.5	1.03	Indifference	32/1	4/32
SS 544	16	8	R	S	0.5/16	8/0.5	1.06	Indifference	32/1	1/16
SS 418	0.25	1024	S	R	0.125	64	0.5625	Partial synergism	2	16
SS 520	0.25	1024	S	R	0.125	128	0.625	Partial synergism	2	8
SS 575	0.25	1024	S	R	0.02/0.25	1024/32	1.08/1.03	Indifference	13/1	1/32
SS 299	0.125	1024	S	R	0.06	512	0.98	Indifference	2.08333	2
