# Supplementary material for: In Vitro Synergistic Effects of Antibiotic Combinations Against Multidrug-Resistant Streptococcus suis from Diseased Pigs
Source: Antibiotics (Basel). 2026 Jan 29;15(2):136. doi: 10.3390/antibiotics15020136 (PMC12937455; doi:10.3390/antibiotics15020136)
Supplement: Supplementary file 1 [file antibiotics-15-00136-s001.zip › Supplementary Table S2_Chumpol W_24OCT2025_SY.xlsx]

## Sheet: Table S2
Supplementary data
Table S2. Combination MICs and FICI values of ampicillin (AMP) plus protein synthesis inhibitors gentamicin (GEN), neomycin (NEO), tylosin (TYL), and tilmicosin (TMS) against multidrug-resistant (MDR) S. suis isolates, determined from microbroth dilution checkerboard tests.
ID stock (n=22)	MIC in mono (µg/mL)		Susceptibility interpretations		MIC in AMP-GEN combo (µg/mL)		SFIC	SFIC interpretations	MIC fold change (mono/combo)
	AMP	GEN	AMP	GEN	AMP	GEN			AMP	GEN
SS 348	2	2048	R	R	0.5	512	0.5	Synergistic	4	4
SS 394	4	64	R	R	0.5	4	0.1875	Synergistic	8	16
SS 515	1	512	I	R	0.06	128	0.31	Synergistic	16.6667	4
SS 518	2	1024	R	R	0.125	512	0.5625	Partial synergism	16	2
SS 382	4	8	R	I	0.25	4	0.5625	Partial synergism	16	2
SS 584	32	256	R	R	4/32	32/8	1.5	Indifference	8/1	8/32
SS 228	2	1024	R	R	2	32	1.03125	Indifference	1	32
SS 544	32	1	R	S	16	0.5	1	Indifference	2	2
SS 575	1	1	I	S	1	0.25	1.25	Indifference	1	4
SS 299	0.06	1024	S	R	0.02/0.004	64/256	0.39/0.32	Synergistic	3/8	16/4
SS 500	0.125	1024	S	R	0.01	256	0.33	Synergistic	12.5	4
SS 478	0.5	8	S	I	0.06	4	0.62	Partial synergism	8.33333	2
SS 395	0.5	128	S	R	0.06	64	0.62	Partial synergism	8.33333	2
SS 489	0.06	1024	S	R	0.03	64	0.5625	Partial synergism	2	16
SS 503	0.06	1024	S	R	0.03	32	0.53125	Partial synergism	2	32
SS 520	0.06	1024	S	R	0.03	128	0.625	Partial synergism	2	8
SS 522	0.125	2048	S	R	0.01	1024	0.58	Partial synergism	12.5	2
SS 564	0.03	16	S	R	0.02	1	0.729167	Partial synergism	1.5	16
SS 418	0.03	8	S	I	0.03/0.004	0.5/8	1.63/1.13	Indifference	1/8	16/1
SS 386	0.125	1024	S	R	0.06	512	0.98	Indifference	2.08333	2
SS 494	0.125	1024	S	R	0.06	512	0.98	Indifference	2.08333	2
SS 513	0.06	128	S	R	0.01	128	1.16667	Indifference	6	1
ID stock (n=20)	MIC in mono (µg/mL)		Susceptibility interpretations		MIC in AMP-NEO combo (µg/mL)		SFIC	SFIC interpretations	MIC fold change (mono/combo)
	AMP	NEO	AMP	NEO	AMP	NEO			AMP	NEO
SS 228	2	1024	R	R	0.25	256	0.375	Synergistic	8	4
SS 494	1	256	I	R	0.5	128	1	Indifference	2	2
SS 417	2	16	R	S	0.25	4	0.375	Synergistic	8	4
SS 518	4	4	R	S	1	1	0.5	Synergistic	4	4
SS 539	64	16	R	S	4	4	0.3125	Synergistic	16	4
SS 529	64	4	R	S	16	1	0.5	Synergistic	4	4
SS 395	1	4	I	S	0.125	2	0.625	Partial synergism	8	2
SS 478	1	16	I	S	0.06	8	0.56	Partial synergism	16.6667	2													0.4
SS 515	1	4	I	S	0.06	2	0.56	Partial synergism	16.6667	2
SS 348	2	4	R	S	0.125	2	0.5625	Partial synergism	16	2
SS 394	4	0.5	R	S	2	0.06	0.62	Partial synergism	2	8.33333
SS 575	4	1	R	S	2	0.25	0.75	Partial synergism	2	4
SS 544	64	2	R	S	32	0.125	0.5625	Partial synergism	2	16
SS 584	32	4	R	S	16	0.25	0.5625	Partial synergism	2	16
SS 382	8	4	R	S	0.25	4	1.03125	Indifference	32	1
SS 503	0.125	256	S	R	0.06	4	0.495625	Synergistic	2.08333	64
SS 522	0.125	1024	S	R	0.03	256	0.49	Synergistic	4.16667	4
SS 174	0.25	64	S	R	0.06	16	0.49	Synergistic	4.16667	4
SS 418	0.03	32	S	R	0.004	16	0.633333	Partial synergism	7.5	2
SS 500	0.06	128	S	R	0.014	64	0.733333	Partial synergism	4.28571	2
ID stock (n=10)	MIC in mono (µg/mL)		Susceptibility interpretations		MIC in AMP-TYL combo (µg/mL)		SFIC	SFIC interpretations	MIC fold change (mono/combo)
	AMP	TYL	AMP	TYL	AMP	TYL			AMP	TYL
SS 575	4	1024	R	R	1	256	0.5	Synergistic	4	4
SS 228	1	512	I	R	0.5	128	0.75	Partial synergism	2	4
SS 417	1	1024	I	R	0.5	64	0.5625	Partial synergism	2	16
SS 382	4	512	R	R	4	32	1.0625	Indifference	1	16
SS 518	2	1024	R	R	2	32	1.03125	Indifference	1	32
SS 539	32	256	R	R	32	16	1.0625	Indifference	1	16
SS 395	1	1024	I	R	1/0.06	32/1024	1.03/1.06	Indifference	1/17	32/1
SS 515	1	1024	I	R	1	32	1.03125	Indifference	1	32
SS 478	0.5	512	S	R	0.25/0.5	512/16	1.50/1.03	Indifference	2/1	1/32
SS 494	0.5	512	S	R	0.5/0.06	16/512	1.03/1.12	Indifference	1/8	32/1
ID stock (n=15)	MIC in mono (µg/mL)		Susceptibility interpretations		MIC in AMP-TMS combo (µg/mL)		SFIC	SFIC interpretations	MIC fold change (mono/combo)
	AMP	TMS	AMP	TMS	AMP	TMS			AMP	TMS
SS 494	1	512	I	R	0.125	64	0.25	Synergistic	8	8
SS 394	4	512	R	R	0.5	64	0.25	Synergistic	8	8
SS 228	1	512	I	R	0.5	8	0.516	Partial synergism	2	64
SS 478	1	512	I	R	0.25	256	0.75	Partial synergism	4	2
SS 575	4	512	R	R	2	8	0.516	Partial synergism	2	64
SS 382	8	128	R	R	4	32	0.75	Partial synergism	2	4
SS 395	1	512	I	R	0.5	256	1	Indifference	2	2
SS 348	1	512	I	R	0.5	256	1	Indifference	2	2
SS 584	32	512	R	R	16	256	1	Indifference	2	2
SS 529	64	8	R	S	16	0.25	0.281	Synergistic	4	32
SS 539	64	8	R	S	32	1	0.625	Partial synergism	2	8
SS 544	64	4	R	S	32	2	1	Indifference	2	2
SS 409	0.06	1024	S	R	0.015/0.03	512/256	0.75	Partial synergism	4/2	2/4
SS 299	0.06	512	S	R	0.03	64	0.625	Partial synergism	2	8
SS 174	0.125	512	S	R	0.125/0.008	16/512	1.03/1.06	Indifference	1/17	32/1
