# Supplementary material for: In Vitro Synergistic Effects of Antibiotic Combinations Against Multidrug-Resistant Streptococcus suis from Diseased Pigs
Source: Antibiotics (Basel). 2026 Jan 29;15(2):136. doi: 10.3390/antibiotics15020136 (PMC12937455; doi:10.3390/antibiotics15020136)
Supplement: Supplementary file 1 [file antibiotics-15-00136-s001.zip › Supplementary Table S3_Chumpol W_24OCT2025_SY.xlsx]

## Sheet: Table S3
Supplementary data
Table S3. Combination MICs and FICI values of amoxicillin/clavulanic acid (AMC) plus protein synthesis inhibitors gentamicin (GEN), neomycin (NEO), tylosin (TYL), and tilmicosin (TMS) against multidrug-resistant (MDR) S. suis isolates, determined from microbroth dilution checkerboard tests.
ID stock (n=21)	MIC in mono (µg/mL)		Susceptibility interpretations		MIC in AMC-GEN combo (µg/mL)		SFIC	SFIC interpretations	MIC fold change (mono/combo)
	AMC	GEN	AMC	GEN	AMC	GEN			AMC	GEN
SS 394	4	32	R	R	1	8	0.5	Synergistic	4	4
SS 515	2	512	R	R	0.06	128	0.28	Synergistic	33.3333	4
SS 584	32	256	R	R	2	64	0.3125	Synergistic	16	4
SS 382	8	8	R	I	0.5	4	0.5625	Partial synergism	16	2
SS 348	2	2048	R	R	1/0.25	256/1024	0.63	Partial synergism	2/8	8/2
SS 395	1	128	R	R	0.06	64	0.56	Partial synergism	16.6667	2
SS 228	1	2048	R	R	0.5	1024	1	Indifference	2	2
SS 518	4	1024	R	R	4/0.125	32/1024	1.31	Indifference	1/32	32/1
SS 575	4	2	R	S	1	0.5	0.5	Synergistic	4	4
SS 544	32	2	R	S	8	1	0.75	Partial synergism	4	2
SS 478	0.5	4	I	S	0.03/0.5	4/0.5	1.06/1.13	Indifference	17/1	1/8
SS 489	0.125	2048	S	R	0.03	512	0.49	Synergistic	4.16667	4
SS 299	0.125	512	S	R	0.01	256	0.58	Partial synergism	12.5	2
SS 393	0.06	2048	S	R	0.03	512	0.75	Partial synergism	2	4
SS 500	0.06	1024	S	R	0.002	512	0.533333	Partial synergism	30	2
SS 520	0.125	1024	S	R	0.03	512	0.74	Partial synergism	4.16667	2
SS 548	0.03	16	S	R	0.004	8	0.633333	Partial synergism	7.5	2
SS 573	0.03	512	S	R	0.02/0.002	8/256	0.69/0.57	Partial synergism	2/15	64/2
SS 494	0.125	1024	S	R	0.06	512	0.98	Indifference	2.08333	2
SS 508	0.125	16	S	R	0.01/0.125	16/0.5	1.08/1.03	Indifference	13/1	1/32
SS 564	0.06	16	S	R	0.01/0.06	16/0.5	1.17/1.03	Indifference	6/1	1/32
ID stock (n=19)	MIC in mono (µg/mL)		Susceptibility interpretations		MIC in AMC-NEO combo (µg/mL)		SFIC	SFIC interpretations	MIC fold change (mono/combo)
	AMC	NEO	AMC	NEO	AMC	NEO			AMC	NEO
SS 518	4	8	I	S	1	2	0.5	Synergistic	4	4
SS 394	4	2	I	S	0.25	1	0.5625	Partial synergism	16	2
SS 575	4	4	I	S	0.25	2	0.5625	Partial synergism	16	2
SS 382	8	16	R	S	0.5	8	0.5625	Partial synergism	16	2
SS 529	16	4	R	S	2	2	0.625	Partial synergism	8	2
SS 539	32	16	R	S	2	8	0.5625	Partial synergism	16	2
SS 544	32	4	R	S	16/4	0.5/2	0.63	Partial synergism	2/8	8/2
SS 584	32	8	R	S	2	4	0.5625	Partial synergism	16	2
SS 489	0.25	256	S	R	0.06	16	0.3025	Synergistic	4.16667	16
SS 508	0.125	128	S	R	0.03	16	0.365	Synergistic	4.16667	8
SS 573	0.03	2048	S	R	0.002	512	0.316667	Synergistic	15	4
SS 174	0.25	32	S	R	0.02	16	0.58	Partial synergism	12.5	2
SS 418	0.03	32	S	R	0.002	16	0.566667	Partial synergism	15	2
SS 424	0.06	256	S	R	0.03	64	0.75	Partial synergism	2	4
SS 500	0.06	128	S	R	0.01	64	0.666667	Partial synergism	6	2
SS 228	1	1024	S	R	0.02	512	0.52	Partial synergism	50	2
SS 494	0.125	256	S	R	0.06	128	0.98	Indifference	2.08333	2
SS 520	0.06	128	S	R	0.03	64	1	Indifference	2	2
SS 564	0.06	64	S	R	0.03	32	1	Indifference	2	2
ID stock (n=10)	MIC in mono (µg/mL)		Susceptibility interpretations		MIC in AMC-TYL combo (µg/mL)		SFIC	SFIC interpretations	MIC fold change (mono/combo)
	AMC	TYL	AMC	TYL	AMC	TYL			AMC	TYL
SS 348	4	512	R	R	0.5	256	0.625	Partial synergism	8	2
SS 395	2	1024	R	R	1	32	0.53125	Partial synergism	2	32
SS 417	1	1024	R	R	0.5	32	0.53125	Partial synergism	2	32
SS 518	4	1024	R	R	1	1024	1.25	Indifference	4	1
SS 529	32	1024	R	R	16	1024	1.5	Indifference	2	1
SS 575	4	1024	R	R	1	1024	1.25	Indifference	4	1
SS 382	8	1024	R	R	8/0.5	32/1024	1.03/1.06	Indifference	1/16	32/1
SS 544	32	0.25	R	S	16	0.125	1	Indifference	2	2
SS 228	0.5	512	S	R	0.25	128	0.75	Partial synergism	2	4
SS 478	0.5	512	S	R	0.5/0.03	16/512	1.03/1.06	Indifference	1/17	32/1
Samples (n=20)	MIC in mono (µg/mL)		Susceptibility interpretations		MIC in AMC-TMS combo (µg/mL)		SFIC	SFIC interpretations	MIC fold change (mono/combo)
	AMC	TMS	AMC	TMS	AMC	TMS			AMC	TMS
SS 228	1	1024	R	R	0.5	128	0.625	Partial synergism	2	8
SS 417	2	512	R	R	1	32	0.5625	Partial synergism	2	16
SS 348	2	1024	R	R	2	32	1.03125	Indifference	1	32
SS 382	8	1024	R	R	2	1024	1.25	Indifference	4	1
SS 395	1	1024	R	R	0.25	1024	1.25	Indifference	4	1
SS 478	1	512	R	R	0.25	512	1.25	Indifference	4	1
SS 515	1	1024	R	R	0.06	1024	1.06	Indifference	16.6667	1
SS 518	4	1024	R	R	0.125/4	1024/32	1.03125	Indifference	32/1	1/32
SS 529	32	1024	R	R	16	1024	1.5	Indifference	2	1
SS 539	32	512	R	R	2/32	512/16	1.06/1.03	Indifference	16/1	1/32
SS 575	2	1024	R	R	2	32	1.03125	Indifference	1	32
SS 544	64	8	R	S	32	4	1	Indifference	2	2
SS 174	0.25	512	S	R	0.25	16	1.03125	Indifference	1	32
SS 299	0.06	1024	S	R	0.06	32	1.03125	Indifference	1	32
SS 494	0.25	1024	S	R	0.125	512	1	Indifference	2	2
SS 500	0.06	1024	S	R	0.06	32	1.03125	Indifference	1	32
SS 508	0.125	1024	S	R	0.06	1024	1.48	Indifference	2.08333	1
SS 520	0.06	1024	S	R	0.004/0.06	1024/32	1.07/1.03	Indifference	15/1	1/32
SS 564	0.06	1024	S	R	0.06	32	1.03125	Indifference	1	32
SS 573	0.06	512	S	R	0.03	512	1.5	Indifference	2	1
