# Supplementary material for: In Vitro Synergistic Effects of Antibiotic Combinations Against Multidrug-Resistant Streptococcus suis from Diseased Pigs
Source: Antibiotics (Basel). 2026 Jan 29;15(2):136. doi: 10.3390/antibiotics15020136 (PMC12937455; doi:10.3390/antibiotics15020136)
Supplement: Supplementary file 1 [file antibiotics-15-00136-s001.zip › Supplementary Table S4_Chumpol W_24OCT2025_SY.xlsx]

## Sheet: Table S4
Supplementary data
Table S4. Combination MICs and FICI values of vancomicin (VAN) plus protein synthesis inhibitors gentamicin (GEN), neomycin (NEO), tylosin (TYL), and tilmicosin (TMS) against multidrug-resistant (MDR) S. suis isolates, determined from microbroth dilution checkerboard tests.
ID stock (n=4)	MIC in mono (µg/mL)		Susceptibility interpretations		MIC in VAN-GEN combo (µg/mL)		SFIC	SFIC interpretations	MIC fold change (mono/combo)
	VAN	GEN	VAN	GEN	VAN	GEN			VAN	GEN
SS 494	0.25	1024	S	R	0.125	256	0.75	Partial synergism	2	4
SS 520	0.125	512	S	R	0.02	256	0.66	Partial synergism	6.25	2
SS 228	0.125	1024	S	R	0.125/0.02	32/1024	1.03/1.16	Indifference	1/6	32/1
SS 348	0.25	1024	S	R	0.25/0.02	32/1024	1.03/1.16	Indifference	1/13	32/1
ID stock (n=3)	MIC in mono (µg/mL)		Susceptibility interpretations		MIC in VAN-NEO combo (µg/mL)		SFIC	SFIC interpretations	MIC fold change (mono/combo)
	VAN	NEO	VAN	NEO	VAN	NEO			VAN	NEO
SS 520	0.125	128	S	R	0.02	64	0.66	Partial synergism	6.25	2
SS 228	0.125	1024	S	R	0.125/0.02	32/1024	1.03/1.16	Indifference	1/6	32/1
SS 494	0.25	256	S	R	0.125	128	1	Indifference	2	2
ID stock (n=4)	MIC in mono (µg/mL)		Susceptibility interpretations		MIC in VAN-TYL combo (µg/mL)		SFIC	SFIC interpretations	MIC fold change (mono/combo)
	VAN	TYL	VAN	TYL	VAN	TYL			VAN	TYL
SS 228	0.25	512	S	R	0.25	16	1.03125	Indifference	1	32
SS 348	0.25	512	S	R	0.25	16	1.03125	Indifference	1	32
SS 494	0.25	512	S	R	0.25	16	1.03125	Indifference	1	32
SS 520	0.25	512	S	R	0.25	16	1.03125	Indifference	1	32
ID stock (n=4)	MIC in mono (µg/mL)		Susceptibility interpretations		MIC in VAN-TMS combo (µg/mL)		SFIC	SFIC interpretations	MIC fold change (mono/combo)
	VAN	TMS	VAN	TMS	VAN	TMS			VAN	TMS
SS 174	0.25	512	S	R	0.25	16	1.03125	Indifference	1	32
SS 228	0.25	1024	S	R	0.25	32	1.03125	Indifference	1	32
SS 494	0.25	1024	S	R	0.25	32	1.03125	Indifference	1	32
SS 520	0.125	1024	S	R	0.125	32	1.03125	Indifference	1	32
