# Supplementary material for: In Vitro Synergistic Effects of Antibiotic Combinations Against Multidrug-Resistant Streptococcus suis from Diseased Pigs
Source: Antibiotics (Basel). 2026 Jan 29;15(2):136. doi: 10.3390/antibiotics15020136 (PMC12937455; doi:10.3390/antibiotics15020136)
Supplement: Supplementary file 1 [file antibiotics-15-00136-s001.zip › Supplementary Table S5_Chumpol W_25JAN2026.xlsx]

## Sheet: Sheet1
Table S5: MIC breakpoints and interpretative categories of antimicrobial susceptibility test.
Antibiotic drugs	MIC Breakpoints (µg/mL) a			References
	S	I	R
Amoxicillin/Clavulanic acid	≤ 2/1	4/2	≥ 8/4	16
Ampicillin	≤ 0.5	1	≥ 2	15
Penicillin	≤ 0.25	0.5	≥ 1	15
Vancomycin	≤ 1	-	≥ 2	15
Gentamicin	≤ 4	8	≥ 16	19
Neomycin	≤ 16	-	≥ 32	17
Tilmicosin	≤ 16	-	≥ 32	19
Tylosin tartrate	≤ 4	-	≥ 8	17
a MIC, minimum inhibitory concentration values, are interpreted as susceptible (S), intermediate (I), and resistant (R) using CLSI veterinary breakpoints (Vet01S, 2020), EUCAST (EUCAST, 2020), FDA (FDA, 2019), or previously reported data when available.
